# Supplementary material for: Exploring Guanidinium Group Involvement in Hordatine Interactions with the G-Quadruplex Motif Within the c-MYC Promoter Region
Source: Int J Mol Sci. 2025 Oct 30;26(21):10580. doi: 10.3390/ijms262110580 (PMC12607513; doi:10.3390/ijms262110580)
Supplement: Supplementary file 1 [file ijms-26-10580-s001.zip]

Archive with 1 entries (1 files):
- ijms-3886808-supplementary.pdf
